# Supplementary material for: Respiratory Syncytial Virus (RSV) Disease and Prevention Products: Knowledge, Attitudes, and Preferences of Kenyan Healthcare Workers in Two Counties in 2021
Source: Vaccines (Basel). 2023 Jun 2;11(6):1055. doi: 10.3390/vaccines11061055 (PMC10302044; doi:10.3390/vaccines11061055)
Supplement: Supplementary file 1 [file vaccines-11-01055-s001.zip]

Archive with 1 entries (1 files):
- vaccines-2392756-supplementary.pdf
